# Supplementary material for: Ly6Chi Monocytes and Their Macrophage Descendants Regulate Neutrophil Function and Clearance in Acetaminophen-Induced Liver Injury
Source: Front Immunol. 2017 Jun 1;8:626. doi: 10.3389/fimmu.2017.00626 (PMC5451509; doi:10.3389/fimmu.2017.00626)
Supplement: Movie S1 — Colocalization of liver infiltrating Ly6Chi monocyte-derived cells and neutrophils. A representing movie of 3D reconstructed confocal images extracted from 20 µm Z-stacks at acetaminophen-induced liver injury 48 h livers of Cx3cr1gfp/+ mice. Magnification ×63. The movie demonstrates the close proximity of Ly6Chi monocyte-derived cells (GFP) and Ly6G+ neutrophils (red). [file Data_Sheet_1.ZIP]

Archive with 3 entries (2 files):
- Movie S1.mov
- __MACOSX/
- __MACOSX/._Movie S1.mov
